# Supplementary material for: Covalently Targeted Highly Conserved Tyr318 to Improve the Drug Resistance Profiles of HIV-1 NNRTIs: A Proof-of-Concept Study
Source: Int J Mol Sci. 2023 Jan 7;24(2):1215. doi: 10.3390/ijms24021215 (PMC9865928; doi:10.3390/ijms24021215)
Supplement: Supplementary file 1 [file ijms-24-01215-s001.zip]

Archive with 1 entries (1 files):
- ijms-2041808-supplementary.pdf
